# Supplementary material for: Modelling the mass adoption of mobile payment for e-hailing services using SEM-MGA
Source: PLoS One. 2023 Oct 13;18(10):e0287300. doi: 10.1371/journal.pone.0287300 (PMC10575491; doi:10.1371/journal.pone.0287300)
Supplement: S1 Data — (CSV) [file pone.0287300.s001.csv]

Gender	Age	Age_1840_41A	Education	Location	Job	Income	SmartPhone	Using_MP	PE1	PE2	PE3	PE4	PE5	PU1	PU2	PU3	PU4	PU5	SI1	SI2	SI3	SI4	FC1	FC2	FC3	FC4	FC5	SE1	SE2	SE3	SE4	SE5	CM1	CM2	CM3	CM4	IN1	IN2	IN3	IN4	AD1
2	3	1	4	7	3	1	1	2	1	3	2	2	1	2	2	1	3	1	1	2	2	3	1	4	2	2	3	1	3	2	2	1	3	3	1	1	2	1	2	2	1
2	4	2	5	2	3	1	4	2	2	2	1	1	1	3	3	1	3	1	2	1	2	3	1	1	3	1	2	2	1	3	2	2	3	3	3	2	3	3	3	1	1
2	3	1	3	6	3	2	4	2	3	3	2	3	3	1	3	2	1	2	3	4	2	3	1	2	1	4	3	2	2	1	3	1	1	2	2	2	2	3	3	2	1
2	3	1	2	7	3	1	1	2	1	1	3	2	1	1	3	2	1	3	2	2	1	3	1	2	3	3	2	2	3	2	3	2	3	3	3	4	1	3	1	1	1
2	3	1	4	1	3	2	1	2	1	1	2	1	2	1	4	3	2	3	1	3	2	2	1	1	2	1	1	1	3	1	3	1	1	1	1	3	2	1	1	3	1
2	3	1	3	3	3	2	2	2	1	2	2	1	2	2	4	3	2	3	4	2	2	2	2	1	1	1	2	2	4	1	1	3	1	1	2	2	1	1	1	3	1
2	4	2	2	7	3	1	2	1	2	3	2	1	3	1	3	1	2	1	3	1	4	4	1	3	1	2	1	2	2	3	4	2	2	2	2	1	3	2	2	1	2
2	4	2	3	5	3	1	1	2	2	1	4	1	1	1	3	1	2	4	3	2	2	3	2	1	2	3	3	1	1	2	3	3	1	2	3	1	2	1	1	1	1
2	3	1	3	5	3	2	1	2	3	1	1	3	3	2	3	3	1	1	1	2	4	2	2	1	2	3	2	2	2	2	3	4	2	2	1	1	1	1	4	1	1
2	4	2	2	2	3	1	3	2	3	1	1	2	1	1	2	1	2	2	1	1	1	2	4	1	1	3	4	2	3	3	2	1	1	1	1	4	3	2	2	2	1
2	4	2	3	1	3	1	4	1	2	2	2	3	1	4	4	2	4	1	2	1	1	1	1	2	1	1	3	2	3	3	2	2	3	3	1	1	1	1	2	3	2
2	3	1	2	6	3	1	2	2	3	2	3	3	2	2	2	2	4	1	2	2	1	1	2	3	1	2	2	1	4	4	3	1	4	3	1	3	2	3	2	4	1
2	3	1	1	2	3	2	2	1	1	1	1	1	2	3	1	1	2	3	2	2	2	1	3	2	1	2	3	2	1	2	1	3	3	4	1	1	4	4	1	1	2
2	4	2	2	6	3	1	4	2	1	2	1	3	2	1	2	2	2	3	3	3	1	1	2	1	3	2	3	2	4	3	4	4	2	2	4	4	3	1	1	2	1
2	3	1	2	2	3	1	2	1	2	3	3	1	3	2	1	3	4	2	2	1	2	1	1	1	1	3	1	2	2	3	4	4	3	2	2	3	1	4	1	3	2
2	3	1	2	7	3	1	4	2	1	3	1	3	2	1	2	1	3	4	2	3	4	1	3	2	2	2	2	2	1	1	2	2	4	4	3	3	4	2	2	4	1
2	4	2	3	6	3	1	1	2	1	1	3	2	3	2	2	2	4	3	3	3	1	4	2	1	1	1	3	1	1	3	1	1	2	2	3	1	4	1	1	3	1
2	3	1	3	2	3	1	2	2	4	4	1	3	2	1	1	3	1	3	2	3	3	3	2	3	2	4	3	2	1	2	3	1	2	1	4	1	1	1	2	3	1
2	4	2	1	7	3	1	2	1	3	2	1	1	1	2	2	1	3	1	2	2	3	1	2	3	4	1	2	2	2	2	4	2	3	4	1	1	2	1	4	4	2
2	4	2	2	6	3	1	2	2	3	3	1	1	1	1	2	2	3	1	1	1	2	4	4	2	2	3	4	2	3	3	3	2	2	1	3	4	2	4	1	2	1
2	4	2	5	2	3	1	2	2	1	1	2	4	4	2	3	3	4	2	2	1	3	2	2	1	2	4	2	2	1	1	1	2	1	1	3	2	1	1	2	4	1
1	2	1	4	6	5	2	2	1	4	7	6	6	6	6	4	6	6	7	5	6	5	6	5	6	5	6	5	2	7	6	6	6	6	6	5	5	5	7	7	7	5
2	3	1	4	3	3	1	2	2	3	3	1	2	3	2	1	1	1	1	4	2	4	3	1	2	1	1	3	1	1	3	2	4	1	2	1	3	1	3	1	1	1
1	4	2	3	6	4	5	3	1	6	7	5	7	6	6	5	5	5	6	6	4	5	6	7	6	4	6	6	2	7	6	6	7	7	5	7	6	6	6	6	6	5
2	2	1	3	2	2	4	4	1	5	5	7	7	6	6	5	7	6	6	7	6	5	4	6	6	5	5	6	2	6	7	5	6	5	7	5	6	7	6	7	6	5
2	2	1	3	3	2	4	1	1	6	6	5	4	6	7	6	6	6	5	6	4	5	7	5	5	6	5	7	2	6	6	6	7	5	6	5	5	6	7	5	7	5
2	4	2	1	7	3	1	2	2	3	1	1	1	1	3	4	2	1	1	1	1	4	3	4	2	2	2	3	2	1	1	2	2	3	1	2	1	1	1	4	1	1
1	3	1	3	1	4	6	1	1	5	7	5	7	5	7	7	7	6	5	6	5	5	5	5	7	6	5	5	2	6	7	6	6	5	7	7	6	5	5	6	6	5
1	4	2	1	6	5	3	3	1	6	5	5	7	7	7	6	5	5	6	6	5	6	6	6	6	6	4	7	2	5	5	6	7	7	5	7	7	5	6	6	7	5
1	3	1	1	1	2	3	1	1	6	6	6	6	6	4	6	6	7	5	5	5	5	7	7	5	6	5	6	2	7	7	7	6	6	4	7	6	7	5	6	6	5
2	5	2	2	3	2	5	1	1	7	6	6	5	6	5	5	7	6	5	7	7	5	7	5	6	5	6	7	2	6	7	6	7	6	4	5	5	5	7	6	6	5
2	4	2	3	6	4	2	1	1	7	5	5	7	7	7	7	5	7	6	7	6	7	6	6	7	6	7	6	2	7	5	5	5	5	6	6	7	7	7	7	6	5
1	2	1	4	2	4	4	1	1	4	6	6	6	5	6	6	7	5	6	5	5	4	5	6	6	7	4	6	2	5	6	6	7	7	5	6	7	6	6	5	7	5
2	2	1	4	2	4	6	3	1	6	5	7	6	6	4	6	6	7	7	6	7	5	7	7	7	5	6	6	2	7	6	7	6	6	5	6	6	5	6	6	4	5
2	4	2	3	4	3	1	4	2	3	4	2	2	4	3	4	2	2	4	1	2	4	2	1	2	3	2	2	2	4	2	2	1	1	3	4	1	1	4	3	1	1
2	3	1	2	7	3	2	2	1	1	1	2	2	1	3	2	4	2	3	3	4	2	3	4	4	4	2	4	1	3	1	2	2	1	3	1	3	4	1	2	3	2
1	4	2	2	8	4	3	4	1	6	7	6	5	7	5	5	5	6	5	6	5	6	7	7	4	6	7	5	2	5	6	5	6	7	5	5	6	4	4	6	6	5
1	3	1	3	4	5	5	2	1	7	7	5	7	4	6	5	5	7	5	6	5	5	5	7	4	5	6	6	2	6	5	6	5	4	7	6	5	6	5	6	6	5
1	3	1	4	2	5	3	2	1	7	7	6	6	6	7	6	4	5	5	5	7	6	7	7	6	7	7	6	2	7	5	5	5	7	6	6	6	7	7	6	6	5
2	4	2	3	2	1	3	3	1	7	5	6	7	6	7	7	6	7	7	7	4	4	6	7	6	6	5	7	2	6	6	6	6	5	5	5	6	6	5	6	6	5
2	4	2	2	6	2	3	2	1	5	7	7	7	7	5	5	6	7	6	5	7	6	4	6	6	5	6	7	2	7	6	5	5	6	5	7	5	6	6	6	7	5
2	2	1	2	1	4	3	1	1	5	6	7	6	7	6	7	7	5	6	6	6	7	6	6	7	7	4	6	2	5	6	6	5	6	4	4	5	6	5	6	6	5
1	2	1	3	3	2	2	2	1	6	6	4	6	7	6	6	7	5	7	7	7	7	5	6	5	7	6	5	2	7	7	6	5	7	6	5	6	5	7	6	5	5
2	4	2	3	2	5	5	2	1	7	6	7	5	5	6	7	6	5	4	7	6	6	5	7	6	6	6	7	2	5	5	4	6	7	6	6	7	6	6	5	7	5
1	4	2	2	4	2	2	2	1	4	6	6	5	6	7	6	5	6	5	7	7	5	7	5	6	6	7	5	2	7	4	6	7	7	7	6	5	6	6	6	6	5
2	2	1	2	4	5	5	3	1	7	6	5	6	5	5	6	6	7	6	6	6	6	6	5	6	7	7	7	2	6	6	5	7	7	5	6	7	7	4	4	5	5
1	2	1	3	6	2	5	1	1	6	5	7	4	6	7	6	7	7	7	7	6	6	7	5	6	7	6	5	2	7	6	7	6	6	5	7	5	7	5	7	6	5
2	2	1	2	1	2	6	4	1	7	6	7	7	7	5	7	7	5	5	6	6	7	6	6	4	5	6	7	2	7	7	7	6	5	6	5	6	7	5	6	6	5
1	2	1	3	1	1	2	3	1	6	6	6	7	5	7	5	7	5	6	6	5	6	4	5	7	6	4	4	2	5	7	6	5	6	6	7	6	5	6	6	7	5
2	2	1	2	2	2	4	3	1	6	5	7	6	7	5	6	7	6	7	5	5	7	7	5	5	7	7	5	2	5	5	5	6	5	6	6	4	5	5	5	7	5
1	3	1	1	2	2	3	1	1	6	6	6	7	7	5	6	5	5	6	4	5	6	6	7	7	6	4	6	2	6	7	6	5	7	7	5	5	5	6	7	7	5
1	4	2	2	1	2	2	2	1	6	6	7	7	7	5	6	4	5	5	6	5	5	6	5	6	6	5	7	2	7	5	7	7	6	6	7	7	5	7	5	5	5
1	5	2	3	6	5	5	2	1	5	6	5	5	6	6	7	5	6	6	7	6	6	5	7	5	6	6	7	2	7	5	4	5	4	7	6	6	7	7	6	7	5
1	2	1	3	1	5	3	1	1	5	7	5	6	6	7	6	5	6	4	6	6	5	7	5	6	7	5	7	2	5	7	6	7	5	7	5	6	7	6	7	7	5
2	2	1	4	5	2	5	1	1	6	7	6	5	6	6	5	7	6	6	6	7	6	6	7	7	7	5	4	2	4	5	7	5	6	6	6	6	5	7	7	7	5
1	5	2	1	5	2	5	1	1	5	7	7	5	5	7	6	5	5	7	5	7	6	7	6	7	6	5	6	2	6	7	7	6	5	6	7	6	4	6	7	5	5
2	3	1	3	3	3	1	1	2	4	3	2	3	1	4	1	2	4	4	2	1	3	1	2	3	3	4	3	2	1	3	4	4	4	2	2	4	2	1	1	3	1
2	3	1	2	5	3	1	4	2	4	1	3	2	1	2	1	3	4	1	3	4	2	2	2	1	1	4	1	2	1	3	1	2	1	1	1	3	3	4	1	1	1
1	2	1	3	5	1	4	1	1	7	7	5	5	4	6	6	4	6	4	5	5	5	6	6	5	5	7	7	2	7	7	5	6	5	6	7	6	5	6	5	5	5
1	2	1	3	1	2	2	2	1	5	5	7	5	5	5	4	7	6	5	6	4	6	5	6	7	7	6	5	2	5	6	7	6	4	7	5	5	5	6	7	5	5
2	3	1	2	2	5	6	1	1	5	7	7	5	6	7	6	5	6	7	5	4	6	5	7	7	6	7	7	2	6	5	7	4	6	6	6	5	5	5	5	6	5
2	5	2	2	8	5	3	2	1	7	7	7	6	5	5	6	7	7	7	7	5	6	5	6	7	6	6	5	2	6	5	5	7	4	5	5	7	6	6	7	7	5
1	4	2	1	6	5	2	2	1	5	7	7	7	5	6	6	6	6	4	6	7	6	7	6	5	5	7	5	2	5	6	7	6	7	7	6	7	5	4	5	6	5
2	2	1	3	3	2	4	3	1	7	7	7	7	5	4	6	5	7	5	5	6	5	6	5	5	5	7	5	2	7	6	7	6	6	4	6	6	5	7	5	6	5
2	4	2	3	7	2	2	1	1	6	5	6	5	6	5	7	7	5	5	4	7	7	6	5	6	6	6	6	2	7	6	5	4	7	6	6	7	7	6	5	4	5
1	2	1	1	6	1	3	3	1	6	7	6	6	7	4	7	5	5	5	6	7	5	7	6	5	5	7	7	2	5	5	5	5	6	7	5	6	7	4	6	6	5
2	3	1	2	8	3	1	1	1	1	3	2	1	4	3	3	2	1	1	1	1	2	1	4	4	2	3	1	1	3	4	3	3	1	1	4	1	1	2	3	3	2
2	4	2	2	4	2	3	2	1	6	6	7	5	6	7	5	5	4	6	6	4	6	7	7	6	7	7	6	2	5	5	4	7	5	6	6	7	6	5	5	6	5
1	5	2	2	2	4	3	3	1	4	7	6	7	6	5	5	6	5	7	6	6	7	6	6	6	6	5	7	2	6	5	5	4	4	7	6	5	7	6	7	5	5
1	4	2	1	3	5	6	3	1	6	7	5	7	7	6	7	6	7	5	5	7	6	5	6	5	6	7	5	2	7	6	7	5	6	4	6	4	7	6	6	5	5
2	3	1	2	2	3	1	1	2	2	3	2	1	2	1	4	4	3	4	1	1	4	1	3	1	1	2	4	2	1	4	2	1	2	1	1	1	2	1	1	2	1
1	3	1	3	2	4	5	2	1	6	6	7	6	5	6	7	4	5	7	6	6	6	6	6	7	7	5	4	2	7	5	7	6	7	7	7	5	5	5	6	7	5
1	2	1	3	8	4	3	2	1	5	7	7	6	4	6	6	6	6	5	7	7	6	5	7	7	6	5	7	2	7	7	5	7	5	6	5	7	6	4	6	6	5
1	3	1	2	1	2	6	2	1	6	6	5	7	5	6	5	5	5	6	6	6	5	5	4	6	7	5	5	2	6	4	7	7	5	5	6	7	7	4	7	7	5
2	3	1	3	4	4	2	2	1	6	6	5	5	7	5	5	6	6	4	7	4	5	6	5	5	4	5	7	2	6	6	7	5	7	7	7	6	6	7	5	5	5
2	4	2	2	5	3	1	2	2	2	1	2	2	2	2	2	1	4	1	1	4	4	3	1	2	3	1	4	1	3	1	4	4	1	2	3	2	3	3	4	4	1
2	4	2	3	4	2	2	1	1	4	7	5	6	5	7	5	7	6	4	7	7	6	5	6	6	4	7	5	2	6	5	5	5	5	4	6	6	7	5	6	5	5
1	3	1	5	2	5	2	4	1	6	4	7	5	6	5	5	6	7	6	7	6	5	6	7	7	6	7	6	2	4	6	4	6	5	6	7	7	5	7	5	6	5
2	4	2	3	2	4	2	3	1	5	7	7	6	7	7	6	5	5	7	5	6	4	7	5	4	7	6	6	2	5	5	7	5	7	6	6	6	5	5	7	6	5
1	2	1	4	2	5	2	4	1	7	5	7	5	5	5	5	4	4	4	6	7	7	7	5	7	7	6	6	2	6	7	6	5	5	6	6	6	6	6	7	6	5
2	2	1	3	4	2	4	4	1	7	6	6	7	5	5	6	6	6	4	6	5	6	4	6	7	6	7	6	2	6	5	7	6	4	6	6	4	5	7	7	7	5
1	4	2	3	1	4	2	1	1	4	5	5	5	7	5	7	5	7	5	6	6	6	6	6	7	5	4	6	2	5	7	5	7	7	5	7	5	7	6	7	6	5
1	2	1	2	1	2	4	2	1	7	5	5	7	6	5	7	7	7	5	5	6	6	5	7	5	5	6	4	2	6	7	7	5	7	5	6	6	5	6	4	7	5
2	3	1	2	2	2	2	2	1	7	4	5	6	7	7	5	7	5	6	5	7	6	7	5	7	7	7	6	2	6	5	4	6	6	5	7	6	6	7	7	6	5
2	2	1	3	6	5	2	2	1	6	5	7	7	6	5	7	4	7	7	6	6	5	6	7	6	5	5	6	2	7	6	7	6	7	7	5	6	4	5	7	7	5
2	3	1	2	5	2	5	2	1	4	6	6	7	6	6	7	6	7	5	7	7	7	6	6	4	5	6	7	2	7	7	4	6	4	6	6	5	6	6	6	6	5
2	2	1	1	8	5	4	2	1	4	6	6	4	4	4	6	5	7	6	5	6	6	5	6	7	5	6	4	2	4	4	5	6	4	4	6	7	6	6	6	4	5
2	4	2	4	2	2	3	2	1	5	4	6	6	7	7	5	5	5	6	5	5	6	5	6	7	6	6	7	2	5	6	7	7	7	4	7	5	6	4	6	7	5
1	3	1	3	4	1	4	3	1	6	6	5	4	4	7	7	5	6	5	7	6	7	7	6	7	4	5	6	2	6	7	7	5	5	5	5	7	6	5	6	6	5
1	4	2	3	7	5	5	3	1	5	5	7	6	7	5	7	5	7	7	6	7	7	7	7	7	5	5	7	2	6	5	4	6	6	7	7	7	6	7	5	6	5
2	4	2	3	2	4	2	4	1	7	5	4	5	5	4	5	7	5	7	7	7	7	7	4	6	6	5	6	2	6	6	6	6	4	5	6	7	6	6	6	6	5
2	2	1	4	3	2	3	2	1	6	6	6	5	6	4	6	7	4	5	4	7	7	6	4	7	6	6	6	2	6	5	6	6	4	7	7	7	6	6	6	5	5
1	2	1	2	1	5	2	2	1	6	5	5	7	4	7	6	6	6	5	5	5	5	7	5	7	6	7	6	2	7	7	5	5	6	6	4	7	7	6	4	5	4
1	5	2	2	3	2	3	1	1	6	6	6	7	6	7	4	6	5	7	4	5	5	4	6	7	7	7	5	2	7	7	5	6	7	6	6	7	6	5	5	6	5
2	3	1	3	5	4	6	1	1	6	7	6	7	5	7	5	6	5	6	7	7	4	6	7	6	6	7	6	2	6	6	6	6	4	6	6	7	7	4	4	5	5
1	4	2	3	7	5	3	1	1	6	7	7	6	5	7	7	6	4	6	6	6	5	7	7	6	7	6	6	2	6	6	4	6	6	5	5	7	4	4	6	7	5
2	2	1	4	3	2	2	1	1	6	5	6	6	6	5	6	7	7	7	6	5	5	5	7	5	7	7	4	2	7	5	5	6	7	7	6	7	7	4	7	6	5
1	2	1	5	6	2	2	2	1	7	7	6	7	6	5	6	5	6	5	6	5	7	6	7	7	6	5	7	2	5	4	5	7	7	7	6	6	7	7	4	5	5
1	2	1	1	6	4	6	2	1	7	4	5	7	6	5	5	5	6	6	5	5	6	4	6	7	6	7	4	2	5	4	4	6	7	5	5	6	6	7	4	5	5
2	2	1	3	7	2	3	1	1	7	7	5	6	5	6	7	4	6	5	5	5	7	5	6	5	5	4	6	2	5	6	7	6	7	5	7	7	6	4	7	5	5
1	5	2	3	1	4	3	3	1	5	6	7	7	4	7	4	6	4	5	5	6	6	6	5	4	5	7	7	2	5	4	7	5	5	7	6	5	6	5	6	6	5
2	5	2	1	2	4	5	3	1	7	7	7	7	7	5	5	5	4	5	6	5	6	7	5	6	7	5	5	2	6	6	4	4	6	7	6	5	6	5	4	5	5
1	4	2	3	2	4	2	3	1	5	6	5	4	7	5	4	5	5	5	7	5	6	7	4	6	6	4	4	2	7	6	5	7	5	5	7	5	5	4	4	6	5
1	2	1	2	1	5	4	4	1	4	5	5	5	7	5	4	7	6	5	6	5	7	6	7	4	6	6	7	2	7	5	7	7	6	7	7	6	6	6	5	6	5
1	5	2	4	5	5	2	1	1	6	7	4	7	6	7	7	7	6	5	5	7	4	6	5	5	7	7	6	2	6	6	7	6	6	7	5	7	7	5	7	7	5
1	2	1	2	4	4	6	2	1	5	5	5	6	6	7	7	7	7	5	6	4	7	4	7	7	5	7	5	2	5	5	5	7	6	7	7	6	6	6	6	7	5
2	2	1	3	7	1	2	1	1	4	4	7	7	4	7	7	6	7	5	7	6	5	7	5	7	6	6	6	2	7	6	6	6	6	6	6	6	4	6	6	7	4
1	3	1	3	2	5	5	2	1	7	5	4	7	7	7	7	7	6	6	4	6	6	5	6	7	6	6	5	2	7	6	7	7	5	6	5	4	7	5	6	6	5
2	2	1	2	6	2	5	1	1	5	7	6	6	4	6	7	7	5	5	5	5	5	6	7	7	6	5	6	2	5	7	7	6	7	4	7	7	5	5	7	7	5
1	3	1	3	3	2	5	2	1	7	6	7	5	4	6	6	7	7	6	6	5	7	6	7	7	5	6	5	2	7	6	6	7	4	5	7	7	6	5	5	4	5
1	3	1	2	5	5	4	1	1	6	7	6	4	7	6	6	6	5	4	6	5	7	7	6	7	6	5	7	2	5	5	4	7	6	7	7	6	5	5	7	7	5
2	4	2	5	4	5	5	3	1	7	7	5	5	5	5	7	7	5	6	6	6	6	5	7	7	7	7	7	2	6	7	5	4	7	5	6	4	7	5	6	5	5
2	2	1	2	3	1	5	4	1	5	7	6	4	6	7	7	7	7	6	5	7	6	6	5	6	7	4	7	2	6	5	7	7	7	4	6	6	7	7	6	6	5
1	3	1	2	5	5	4	2	1	6	4	7	5	5	4	7	5	6	4	6	6	6	6	5	5	4	6	5	2	7	4	5	5	4	6	6	7	4	5	7	7	5
2	3	1	1	2	2	3	2	1	5	5	7	7	6	7	6	7	6	6	4	5	6	5	7	5	6	7	5	2	7	5	4	5	7	5	5	6	7	7	5	4	5
1	2	1	3	5	5	3	1	1	5	7	7	6	4	5	6	6	5	7	7	6	5	4	6	6	6	4	5	2	7	7	6	5	7	6	7	7	7	5	5	7	5
2	5	2	2	7	1	3	2	1	6	4	6	7	5	6	7	6	7	6	7	7	5	6	6	6	6	4	6	2	7	5	5	7	7	6	6	4	5	7	4	7	5
1	2	1	3	6	5	2	3	1	6	6	5	5	5	4	7	5	7	4	4	7	6	7	6	6	7	6	7	2	5	6	7	6	7	7	6	7	6	7	7	5	5
1	2	1	4	2	4	2	3	1	7	5	7	7	6	6	6	6	6	6	7	6	4	6	5	4	7	6	7	2	7	6	6	5	4	6	4	5	7	5	5	4	4
2	3	1	3	4	4	2	2	1	7	7	6	6	4	5	7	5	4	5	5	5	6	7	6	6	7	6	4	2	6	6	5	6	7	7	7	5	5	7	4	5	5
1	2	1	3	2	2	4	2	1	4	5	5	4	7	7	7	6	5	5	6	5	7	4	7	5	5	6	7	2	6	5	7	6	6	7	5	4	6	6	7	5	5
1	2	1	3	6	1	1	4	1	7	4	7	7	7	5	4	5	6	7	6	6	6	6	5	6	5	6	5	1	5	6	6	5	5	5	5	5	6	6	7	7	5
1	3	1	3	2	5	2	1	1	7	5	5	4	5	5	5	7	4	7	6	4	4	6	7	6	5	5	5	2	6	5	7	7	5	6	6	6	7	7	7	5	5
2	3	1	2	3	4	5	1	1	5	6	4	4	6	7	7	5	5	4	6	6	7	6	7	6	7	5	5	2	6	7	7	7	7	6	6	7	7	7	7	6	5
1	4	2	3	4	5	2	2	1	5	5	6	7	7	7	6	7	6	5	7	7	7	4	6	6	6	4	6	2	7	7	4	7	6	5	6	6	7	5	7	7	5
2	4	2	3	4	4	2	2	1	4	6	5	4	7	5	7	6	6	4	5	5	6	5	7	4	7	7	7	2	6	5	6	4	6	4	7	6	6	5	6	5	5
1	5	2	5	3	4	2	3	1	7	5	4	6	7	6	4	5	5	6	7	5	4	6	6	7	7	6	4	2	7	5	4	5	6	6	5	5	7	6	5	7	5
1	2	1	2	2	4	6	2	1	5	5	5	5	7	6	5	7	7	6	7	4	5	5	7	6	7	7	5	2	6	5	5	7	4	4	7	6	4	6	5	5	5
2	3	1	3	3	2	4	1	1	6	6	5	7	6	4	6	7	6	5	4	4	5	6	6	4	6	6	5	2	7	7	6	5	5	4	7	4	6	7	7	5	5
2	2	1	4	7	5	3	2	1	6	7	7	5	7	7	7	6	5	5	5	5	7	6	7	5	5	7	7	2	6	5	4	6	5	6	4	7	7	4	6	6	5
2	5	2	3	2	2	2	3	1	7	5	6	5	6	6	5	7	6	5	6	6	6	5	7	7	5	7	6	2	4	4	7	6	4	6	7	6	4	7	7	7	5
1	2	1	3	2	2	3	2	1	5	5	7	6	7	7	4	6	5	6	4	7	7	6	7	6	6	7	7	2	7	6	7	7	6	5	6	5	5	5	7	4	4
2	3	1	3	1	4	3	3	1	5	5	7	5	5	7	7	7	6	6	7	7	7	7	6	7	6	6	7	2	4	6	7	5	4	6	6	6	4	7	5	5	5
2	2	1	3	2	2	6	1	1	6	5	5	5	7	7	6	7	4	7	7	6	5	7	6	5	4	7	5	2	7	5	5	7	5	6	7	4	5	7	6	6	5
2	4	2	3	7	4	2	4	1	7	6	6	7	7	7	6	7	4	4	7	6	7	7	6	4	7	7	6	2	5	5	6	7	5	5	6	7	5	5	7	6	5
2	3	1	5	5	2	2	2	1	7	6	7	5	4	5	5	7	7	7	7	7	6	6	5	5	5	7	5	2	6	6	4	7	6	5	7	6	7	7	4	6	5
1	2	1	4	3	5	5	2	1	7	4	5	7	7	6	6	7	6	7	7	6	5	6	4	5	5	6	4	2	7	6	5	7	6	7	6	5	4	7	5	5	5
1	2	1	5	2	4	4	4	1	7	4	7	4	6	6	6	5	6	7	5	7	7	6	7	6	7	7	7	2	6	5	7	5	7	6	6	7	7	7	7	4	5
2	3	1	3	8	4	5	1	1	6	5	5	7	5	7	5	5	4	6	7	7	7	6	6	7	6	5	6	2	5	4	5	7	4	4	7	6	7	5	6	7	5
2	2	1	2	3	5	6	3	1	7	7	7	6	5	7	7	7	6	7	7	7	7	6	6	7	4	7	7	2	6	7	5	5	6	6	4	6	7	7	4	7	5
2	4	2	5	7	3	1	2	1	4	4	2	1	1	3	4	4	3	1	4	2	1	1	1	2	3	4	3	2	4	2	1	1	1	2	2	1	4	1	4	3	2
2	5	2	3	6	5	3	1	1	5	7	5	4	6	7	7	7	6	4	5	7	7	5	7	7	4	6	6	2	7	5	7	6	5	6	6	7	6	7	5	7	5
2	2	1	1	5	4	2	1	1	6	7	5	7	6	5	7	4	7	5	7	6	7	7	5	5	4	5	6	2	7	7	4	5	5	5	6	5	6	7	4	6	5
1	5	2	2	1	5	6	1	1	5	5	6	7	6	7	4	6	7	7	6	5	5	6	7	5	6	5	7	2	4	5	7	5	7	6	4	7	5	7	4	5	5
2	2	1	3	8	5	4	2	1	7	5	6	6	6	4	7	6	7	6	4	7	5	5	5	5	6	4	5	2	7	7	6	4	6	7	6	4	6	7	5	7	5
1	4	2	4	6	5	2	3	1	5	5	7	6	4	7	7	7	5	6	5	5	5	7	6	5	5	7	4	2	7	6	6	5	7	5	7	4	7	6	5	4	5
1	5	2	5	4	5	5	2	1	5	5	5	5	6	6	6	6	5	6	5	7	4	7	4	5	7	7	6	2	6	6	4	7	6	5	4	4	7	7	7	7	5
2	3	1	2	7	2	3	2	1	4	6	5	4	7	5	4	4	7	5	5	5	5	6	5	4	6	7	7	2	7	4	5	7	6	7	5	6	5	7	6	5	5
2	4	2	3	6	4	3	4	1	7	5	5	7	7	4	7	6	4	5	6	7	4	6	5	7	5	7	5	2	6	5	7	5	7	5	6	5	4	7	5	5	5
1	4	2	2	4	4	2	3	1	7	7	5	6	5	5	7	6	4	7	6	6	6	7	5	6	4	5	4	2	5	5	4	5	7	4	6	7	7	7	5	6	5
1	2	1	3	6	4	5	2	1	4	7	4	5	4	7	7	7	7	6	7	5	7	5	5	7	6	5	5	2	5	7	5	4	4	6	6	5	6	5	5	5	5
2	2	1	3	6	1	5	1	1	6	6	4	5	7	5	6	7	7	4	6	5	7	7	4	7	5	6	5	2	6	7	6	4	4	5	5	6	6	4	7	6	5
2	4	2	2	3	2	3	2	1	7	7	6	7	6	7	4	5	6	7	7	6	5	7	6	6	5	4	6	2	7	7	4	4	5	7	6	7	5	5	6	5	5
1	2	1	2	1	2	5	2	1	4	6	7	7	5	7	6	5	6	6	7	6	5	6	7	5	4	4	6	2	5	5	6	7	5	7	6	7	7	7	7	4	5
2	2	1	2	4	2	3	3	1	6	4	5	5	7	7	7	7	7	6	5	6	5	5	7	7	7	7	5	2	6	5	4	7	6	5	7	6	7	4	6	7	5
2	3	1	2	1	4	5	1	1	7	5	6	6	7	7	6	5	5	4	7	7	6	5	7	7	7	4	4	2	7	7	7	5	6	5	6	5	7	7	6	5	5
2	3	1	2	6	5	4	1	1	6	7	6	6	4	7	4	7	5	7	6	7	7	6	5	4	5	6	7	2	7	5	7	6	7	5	7	5	7	5	7	5	5
2	3	1	2	7	3	1	4	2	4	3	1	3	4	4	4	1	3	1	3	2	1	1	3	4	3	3	1	2	3	1	1	3	1	4	1	1	1	1	4	1	1
1	3	1	2	1	2	2	1	1	6	7	7	7	6	5	6	7	4	7	6	6	7	4	5	6	4	6	5	2	6	7	5	4	5	6	4	6	7	7	6	7	5
1	2	1	3	4	5	4	1	1	7	6	4	7	7	6	7	7	6	5	5	7	7	5	7	4	7	7	7	2	7	6	7	6	5	6	6	7	4	7	7	7	5
2	4	2	3	4	4	2	2	1	5	5	7	7	6	6	5	4	4	5	6	7	6	6	5	6	5	7	6	2	4	7	7	4	6	7	6	7	7	7	7	7	5
2	3	1	3	6	5	6	2	1	6	7	4	7	6	5	6	6	7	5	6	7	5	5	4	6	7	4	6	2	6	6	4	7	7	6	4	7	7	5	5	7	5
2	5	2	3	4	4	3	4	1	7	7	6	5	6	6	7	4	7	6	5	5	5	6	6	5	7	5	7	2	4	7	7	6	6	6	6	4	7	7	4	4	5
1	4	2	2	5	2	3	1	1	6	7	6	7	5	6	6	7	4	7	6	4	6	5	4	4	7	5	7	2	7	5	6	4	6	5	5	6	5	7	7	7	5
1	2	1	3	8	2	5	1	1	4	7	7	7	4	7	6	7	4	6	6	4	6	7	6	6	6	4	7	2	6	7	6	5	7	6	7	5	5	7	6	5	5
2	3	1	2	7	5	2	1	1	7	6	4	7	7	4	6	7	6	6	5	7	4	5	5	5	7	7	5	2	7	4	7	5	7	6	6	7	6	7	6	5	5
2	4	2	3	4	4	2	2	1	4	4	7	7	5	6	7	7	6	5	7	6	7	7	5	5	7	5	7	2	6	7	6	5	6	4	7	6	4	5	6	7	5
2	4	2	3	2	2	6	4	1	5	7	7	5	5	5	6	7	5	6	7	4	5	7	5	6	5	5	4	2	6	7	7	4	7	7	7	6	7	7	5	7	5
1	2	1	2	1	2	4	2	1	6	7	7	4	7	6	4	5	7	5	6	7	6	5	5	7	6	6	7	2	7	5	7	4	6	6	7	7	4	7	5	5	5
1	5	2	3	1	2	2	4	1	7	5	7	7	6	6	6	4	6	7	6	7	5	5	6	7	4	7	4	2	5	7	7	6	7	7	4	6	5	7	6	7	5
1	2	1	3	4	2	3	4	1	7	6	7	4	5	7	5	6	7	6	7	6	6	7	6	5	6	4	7	2	6	7	7	4	7	5	7	7	7	6	5	4	5
1	5	2	1	3	2	4	1	1	5	7	7	6	4	7	6	7	7	4	6	6	7	6	7	7	7	4	6	2	7	7	6	6	6	5	6	7	4	6	6	4	5
2	4	2	4	3	4	2	2	1	7	4	4	6	7	5	5	6	4	7	7	7	5	7	5	6	5	5	7	2	7	7	6	5	4	4	6	6	7	6	6	5	5
1	2	1	3	1	4	2	1	1	7	7	6	4	4	6	4	5	6	7	5	5	5	4	7	6	5	6	5	2	5	7	4	5	7	6	5	7	6	7	7	7	5
1	4	2	5	5	5	3	3	1	7	7	7	5	6	6	5	4	5	7	4	4	6	6	7	5	5	7	6	2	6	6	6	6	4	6	7	4	4	7	5	7	5
1	2	1	3	8	5	5	2	1	7	6	5	4	6	7	7	5	4	4	5	7	7	6	5	4	6	7	7	2	6	6	5	6	4	5	4	7	5	4	6	6	5
1	2	1	3	1	2	6	3	1	7	4	5	6	5	5	4	4	7	5	5	5	5	5	7	7	6	7	7	2	7	7	5	5	5	7	4	6	7	6	4	6	5
1	4	2	2	6	2	4	2	1	4	5	5	5	4	7	5	7	6	6	6	4	7	7	7	7	6	5	6	2	6	7	4	4	7	5	6	4	7	5	5	5	5
2	4	2	1	3	4	3	4	1	7	7	6	5	6	7	5	7	6	4	5	7	6	7	7	7	5	6	6	2	4	7	6	4	4	6	6	5	4	7	7	6	5
2	4	2	3	6	4	3	2	1	6	6	7	7	7	6	4	5	4	5	7	7	7	4	6	7	6	7	7	2	6	4	4	5	6	7	5	6	6	7	6	5	5
2	4	2	3	3	2	3	4	1	5	7	6	5	7	7	5	7	4	6	7	5	5	4	7	7	4	7	6	2	6	6	5	6	7	7	6	7	4	7	5	5	4
1	5	2	3	1	2	2	4	1	6	4	5	7	6	7	7	5	7	7	7	4	7	5	7	6	5	4	7	2	5	5	4	6	6	7	6	7	6	7	5	5	5
2	3	1	5	8	2	3	1	1	7	6	7	7	6	5	6	4	4	7	5	7	5	6	6	7	5	7	6	2	7	5	4	5	4	7	7	7	5	5	7	6	4
2	4	2	2	6	4	3	2	1	7	5	7	7	6	4	7	7	7	7	4	6	7	7	7	7	5	6	7	2	7	5	6	6	7	6	6	7	6	4	6	4	5
1	3	1	3	6	4	2	3	1	7	7	4	5	7	6	7	5	7	5	4	5	5	7	6	5	4	6	7	2	7	7	7	7	6	7	5	6	5	7	7	5	5
2	4	2	2	3	5	3	4	1	6	7	5	6	6	7	6	7	7	4	6	5	7	6	7	6	6	5	7	2	7	4	7	5	7	7	4	4	5	4	5	6	5
2	2	1	4	2	2	2	4	1	5	5	5	5	6	6	4	7	7	7	5	7	4	7	6	7	7	6	6	2	7	4	7	6	6	6	4	7	6	7	4	5	5
1	4	2	3	1	5	2	3	1	4	7	5	7	7	4	7	4	6	5	5	5	6	7	7	4	6	6	7	2	5	5	6	7	7	7	7	7	6	5	5	5	5
2	2	1	3	8	2	2	3	1	7	5	4	7	5	6	5	7	5	6	6	7	6	6	6	7	7	7	4	2	5	4	5	6	7	5	7	4	7	7	7	7	5
1	2	1	1	3	1	5	2	1	5	7	4	5	7	6	6	6	7	7	4	5	6	4	4	7	7	5	5	2	7	7	5	7	6	6	5	6	4	7	7	6	5
1	2	1	3	5	5	2	1	1	7	7	7	6	4	6	7	7	6	5	5	4	4	5	7	7	5	4	7	2	6	7	4	4	6	6	6	6	6	6	5	7	5
2	2	1	2	3	4	4	2	1	6	7	7	7	6	5	4	5	6	7	6	4	4	7	7	6	6	7	7	2	5	6	6	4	4	5	4	7	6	5	7	6	5
2	2	1	3	5	2	3	1	1	6	4	4	6	7	6	7	6	7	7	6	5	6	5	6	7	5	7	4	2	7	5	5	5	5	7	4	5	7	4	7	7	5
1	4	2	2	8	5	3	2	1	7	7	6	4	4	7	4	4	7	6	6	7	6	4	5	7	6	6	5	2	6	6	4	5	6	6	5	7	6	7	4	7	5
1	4	2	1	7	2	6	2	1	7	7	7	7	4	7	5	6	7	4	5	6	6	4	7	4	6	7	6	2	5	5	5	4	6	4	6	5	5	4	4	6	5
2	3	1	4	1	5	3	2	1	5	7	7	6	6	5	5	6	6	5	5	7	6	7	4	6	7	7	4	2	4	4	5	6	7	7	4	6	7	7	7	7	5
2	3	1	4	3	2	4	1	1	6	7	5	5	5	5	5	4	7	6	4	6	6	7	5	7	5	7	7	2	7	4	7	7	7	5	7	5	4	7	7	6	5
1	2	1	2	1	4	2	2	1	5	7	7	6	7	6	4	6	7	4	7	4	6	5	6	6	7	6	4	2	7	4	7	6	6	5	5	7	7	7	7	7	5
1	2	1	3	3	4	6	3	1	6	5	6	5	7	6	6	7	5	4	7	4	4	7	5	5	7	4	7	2	7	7	6	7	7	7	5	7	7	6	5	7	5
1	2	1	1	1	5	3	1	1	7	7	5	6	6	5	7	5	7	6	4	5	5	4	6	6	7	5	7	2	7	7	5	7	7	6	7	4	4	6	7	4	5
2	3	1	5	5	4	2	1	1	5	7	7	7	4	4	7	7	5	6	4	5	7	7	4	6	5	6	6	2	5	7	5	5	7	4	6	7	6	7	7	6	5
2	3	1	3	7	2	2	3	1	7	7	5	4	5	6	7	4	7	7	4	4	6	7	6	7	7	6	7	2	5	7	5	7	6	6	7	5	6	5	5	4	5
1	2	1	3	6	4	2	4	1	5	6	7	7	4	4	7	6	6	7	7	6	7	7	4	4	6	6	6	2	7	6	6	7	6	6	5	4	7	7	7	4	5
1	3	1	2	5	4	6	2	1	5	7	4	7	6	6	4	7	4	6	7	7	6	5	5	4	7	7	6	2	7	7	6	7	7	4	6	7	5	7	6	5	5
2	3	1	3	1	3	2	1	2	4	1	4	1	4	4	4	4	1	1	1	3	1	1	3	1	4	2	1	2	4	1	1	3	3	1	2	3	1	3	4	1	1
2	4	2	3	4	4	5	2	1	4	7	7	6	5	6	6	7	4	7	7	4	6	7	7	4	5	7	7	2	6	7	7	6	6	6	4	7	7	7	7	6	5
2	3	1	2	6	4	3	2	1	7	6	5	7	5	4	7	4	7	7	4	7	4	7	6	5	5	7	6	2	6	4	5	7	6	7	7	5	6	6	4	6	5
2	3	1	3	2	4	3	1	1	7	6	4	4	6	7	5	6	6	5	6	7	6	4	7	7	6	5	5	2	7	7	7	4	4	7	7	5	7	4	5	6	5
2	2	1	2	4	1	2	3	1	6	4	6	5	7	5	7	7	7	4	7	5	6	6	7	5	7	7	5	2	7	7	5	4	7	4	6	6	4	7	7	6	5
1	5	2	2	3	4	2	2	1	5	7	4	5	4	7	4	7	7	5	7	5	5	7	6	7	5	4	7	2	5	7	6	5	6	7	6	7	7	5	7	7	5
2	2	1	3	1	4	6	4	1	7	6	5	4	7	7	7	6	7	4	5	4	5	6	7	7	7	7	6	2	5	7	5	6	7	7	7	6	4	4	5	6	5
1	4	2	2	3	5	3	3	1	5	7	6	4	7	6	7	6	4	4	5	4	7	7	6	6	7	4	7	2	7	5	7	5	6	7	5	7	5	5	4	6	5
1	4	2	3	1	4	2	3	1	5	7	5	6	5	5	4	7	4	7	7	7	7	6	7	5	5	7	7	2	7	6	5	6	4	7	5	4	7	5	4	5	5
2	4	2	5	7	5	2	1	1	7	7	7	6	7	7	4	5	7	7	5	7	7	7	5	5	6	4	5	2	4	7	5	6	5	5	5	5	6	4	7	4	5
2	3	1	2	1	2	2	1	1	4	4	7	4	7	4	7	6	7	7	4	7	6	6	5	6	6	5	5	2	5	6	4	4	7	6	7	5	7	7	5	6	4
1	2	1	3	5	4	2	3	1	5	5	4	4	7	7	5	4	5	7	5	5	5	7	7	6	7	5	4	2	6	7	5	7	4	4	5	7	6	6	7	7	5
2	3	1	3	3	2	2	3	1	7	4	7	6	7	4	7	4	6	7	6	5	6	7	7	6	6	4	7	2	7	7	6	6	4	7	7	7	7	7	7	5	5
2	5	2	4	2	4	5	2	1	4	4	7	7	5	5	4	5	4	6	7	7	5	5	5	7	7	6	4	2	7	7	6	7	6	7	7	7	7	5	5	6	5
2	2	1	3	4	5	3	2	1	7	7	7	6	5	7	6	7	4	6	5	6	5	5	7	7	7	6	5	2	5	7	4	7	7	7	5	4	4	4	7	5	5
2	4	2	3	6	2	2	2	1	7	6	4	4	7	7	5	5	7	5	6	7	7	6	6	6	7	7	6	2	7	7	7	4	4	4	7	7	5	6	7	7	5
2	3	1	5	5	4	2	1	1	6	6	7	5	7	7	7	7	5	5	5	7	6	6	7	7	7	5	4	2	4	7	7	4	7	7	7	5	4	7	7	7	5
2	3	1	3	6	1	5	2	1	6	4	4	5	7	5	6	7	7	5	6	7	7	5	6	7	4	5	4	2	4	7	7	7	5	7	7	5	6	4	7	6	5
1	5	2	2	7	5	4	2	1	7	6	5	7	7	6	7	7	5	4	7	4	4	5	4	4	6	7	5	2	5	7	7	7	7	7	6	6	4	5	5	5	5
1	2	1	3	2	5	5	3	1	6	6	5	5	7	4	4	7	4	4	7	7	7	4	5	7	7	7	6	2	4	5	6	6	4	4	6	5	7	5	6	7	5
2	2	1	3	8	4	4	2	1	6	7	7	4	7	7	4	7	7	7	7	7	7	7	7	5	5	5	6	2	7	7	7	4	4	5	7	6	4	7	5	6	5
2	3	1	3	2	2	4	2	1	4	7	4	7	5	5	5	5	4	6	7	7	7	7	7	7	4	6	5	2	7	5	4	6	7	7	7	4	7	7	6	7	5
1	2	1	4	1	2	2	3	1	7	6	6	6	7	7	6	5	7	4	4	7	6	4	4	6	7	5	7	2	6	7	7	4	4	5	5	4	7	7	4	4	5
1	4	2	2	2	4	5	3	1	6	6	6	4	7	4	6	7	7	6	7	7	4	4	7	4	5	6	4	2	5	4	4	7	4	7	7	5	7	6	4	7	5
1	4	2	1	8	2	2	3	1	6	7	7	4	6	5	6	4	7	5	7	7	5	5	5	6	4	5	6	2	3	4	3	2	5	7	5	4	5	6	6	6	5
1	2	1	1	2	5	3	2	1	4	3	4	3	3	6	5	4	6	7	7	7	7	6	6	5	6	6	6	2	6	7	7	4	6	6	4	7	6	5	6	7	5
2	2	1	3	4	2	5	2	1	3	2	4	2	3	6	5	6	6	6	6	5	6	6	7	6	7	4	7	2	6	7	4	6	5	6	5	5	6	4	5	6	5
1	4	2	3	4	2	2	2	1	6	6	4	5	7	6	6	6	6	5	5	6	5	5	5	5	4	5	5	2	7	5	7	5	2	3	4	1	7	6	5	7	5
2	2	1	3	6	2	3	2	1	5	5	7	6	7	4	7	5	5	7	6	6	5	5	5	4	7	5	7	2	7	4	6	5	3	1	4	3	5	5	6	5	5
2	2	1	2	6	2	4	3	1	6	5	6	7	5	7	6	7	5	6	6	7	7	7	4	7	5	7	7	2	5	6	6	5	4	2	2	4	5	6	6	4	5
1	5	2	3	4	4	2	3	1	4	7	7	6	6	7	6	5	6	5	6	6	6	7	5	7	6	6	5	2	5	6	7	5	5	7	7	4	4	2	3	2	2
1	4	2	3	8	1	3	4	1	7	5	7	5	6	7	7	6	6	5	4	2	2	3	6	6	7	7	4	2	5	4	7	5	6	7	6	6	4	4	5	6	5
2	3	1	5	3	5	3	3	1	6	5	4	6	4	6	6	7	6	7	6	7	6	6	6	7	5	5	7	1	4	4	2	2	6	6	7	5	7	6	5	7	5
1	2	1	3	1	4	4	2	1	5	7	7	5	7	5	5	6	7	4	4	6	6	7	5	4	4	4	6	2	6	5	4	5	1	4	3	2	4	7	5	6	5
2	4	2	4	5	4	6	1	1	6	5	4	5	7	6	7	5	6	4	2	2	2	3	7	7	5	5	5	2	6	6	6	7	6	5	5	6	6	7	4	6	5
2	4	2	3	2	3	2	2	2	4	1	1	4	3	3	1	2	2	1	4	3	2	1	3	1	2	1	2	2	1	2	1	3	5	6	6	6	2	1	4	2	1
1	3	1	1	4	5	3	2	1	4	1	1	4	3	6	5	5	7	5	6	5	5	5	6	5	7	6	7	2	6	7	5	7	7	5	4	6	6	5	6	5	5
1	4	2	4	7	4	2	3	1	4	7	4	6	4	7	6	5	7	7	7	6	5	6	6	7	7	5	6	2	4	3	1	4	7	6	7	7	5	7	6	7	5
1	3	1	5	2	2	3	1	1	6	6	4	7	7	5	4	6	6	7	6	7	6	6	7	5	6	6	7	2	2	4	4	1	4	7	5	7	6	7	6	4	5
1	2	1	3	3	2	3	2	1	2	2	2	4	2	7	5	6	6	5	7	6	4	4	6	7	6	5	6	2	5	5	6	5	4	7	4	7	6	5	7	5	5
2	3	1	3	1	2	5	2	1	4	2	3	3	2	7	6	6	5	5	5	6	4	7	7	5	6	7	7	2	4	6	7	6	7	7	5	7	7	7	6	6	5
2	4	2	3	1	5	3	2	1	6	5	6	4	7	7	6	7	5	6	7	7	7	4	7	7	5	6	7	1	4	2	4	3	4	7	7	4	7	6	6	7	5
2	4	2	3	2	2	2	1	1	5	5	4	5	6	5	6	7	6	5	7	5	7	4	6	4	5	7	7	2	7	7	6	4	6	7	5	4	1	2	3	3	3
1	4	2	2	3	4	2	1	1	2	2	4	1	4	5	5	4	7	6	6	4	4	6	6	4	6	7	5	2	6	7	5	7	6	7	5	7	5	7	4	6	5
2	3	1	1	5	5	3	3	1	5	5	7	6	7	6	7	5	7	5	7	6	7	4	7	6	7	7	5	2	2	3	2	2	6	5	7	6	6	6	5	7	5
1	4	2	3	7	1	4	2	1	4	6	7	4	4	7	5	5	5	5	6	5	7	7	2	4	1	3	4	2	7	7	5	7	6	6	7	6	7	7	5	5	5
1	4	2	3	5	5	2	3	1	7	5	7	7	7	6	7	6	6	4	4	7	7	6	1	2	4	4	3	2	5	5	5	6	5	7	7	7	6	6	5	7	5
2	3	1	3	5	3	2	2	2	6	6	7	6	4	2	4	3	4	2	5	7	7	7	5	7	5	7	7	2	6	6	6	4	7	4	7	7	7	7	7	4	1
1	5	2	3	5	1	3	4	1	7	4	7	5	5	5	6	6	6	7	4	1	3	2	7	7	7	6	6	2	7	4	7	6	7	6	6	6	7	7	6	4	5
1	4	2	3	2	5	4	1	1	1	3	2	3	3	6	6	6	7	5	7	4	6	7	6	7	5	4	5	2	6	4	5	6	6	6	7	4	6	6	7	7	5
1	2	1	5	7	5	3	3	1	4	4	5	7	6	6	7	7	7	5	5	6	7	7	6	6	5	4	6	2	1	3	3	2	6	7	5	7	7	7	6	6	5
1	2	1	4	7	5	4	3	1	7	7	6	5	7	5	6	5	6	4	6	4	6	4	6	5	7	6	7	2	6	6	5	5	5	5	7	5	1	2	1	3	2
2	4	2	3	2	4	5	2	1	6	6	4	4	6	5	6	7	6	6	7	7	5	6	2	2	2	3	1	2	7	6	4	6	5	5	5	6	7	5	6	5	5
2	2	1	2	3	4	2	1	1	6	6	5	7	5	4	7	6	6	5	5	6	4	4	6	5	7	7	7	2	6	5	4	6	7	7	5	7	2	2	1	3	2
1	2	1	3	5	5	5	2	1	5	6	6	5	4	4	5	5	4	6	5	5	5	5	4	1	2	4	2	2	4	7	6	5	7	7	4	6	3	1	4	1	2
1	2	1	3	2	1	3	4	1	4	4	7	7	7	7	5	6	6	7	5	6	5	7	5	7	6	6	4	2	6	7	6	6	4	1	2	2	7	6	5	7	5
2	3	1	2	2	3	1	4	2	5	6	7	5	5	2	3	2	3	3	7	6	6	6	4	6	5	7	7	2	7	4	7	7	7	6	7	7	6	7	7	4	1
2	5	2	2	3	4	3	4	1	7	7	7	5	6	6	6	5	5	4	5	7	5	6	1	3	4	2	1	2	7	6	6	5	6	6	5	6	7	6	7	5	5
2	4	2	5	4	2	3	3	1	1	3	4	3	4	5	5	6	5	6	5	7	7	7	7	6	5	7	6	2	7	6	6	6	5	5	7	5	3	4	2	2	3
1	4	2	3	3	5	2	4	1	7	7	6	6	7	7	7	5	7	5	1	1	4	4	6	5	7	5	7	2	7	7	5	7	4	6	6	7	6	7	6	7	5
1	3	1	2	3	4	3	2	1	7	6	5	7	7	5	5	7	4	4	3	2	1	3	6	7	5	7	7	2	6	7	7	6	6	6	7	7	7	6	6	7	5
1	4	2	2	1	2	4	1	1	6	6	4	4	7	6	7	7	6	6	4	5	7	7	5	5	7	5	5	2	7	7	4	5	1	2	2	2	5	6	6	5	2
2	4	2	3	4	3	2	2	2	6	7	6	6	7	1	4	2	1	4	5	5	6	7	7	7	7	7	4	2	5	5	6	5	7	5	6	5	5	6	7	4	1
1	2	1	2	1	2	2	1	1	6	6	6	6	7	6	5	7	7	4	6	6	6	7	4	1	1	4	2	2	6	4	5	4	6	7	7	7	6	6	6	4	5
2	3	1	3	7	4	5	2	1	7	6	5	7	7	7	6	6	7	6	7	6	5	7	4	5	7	7	5	2	7	4	4	5	1	4	4	1	7	7	5	4	5
1	2	1	3	3	2	5	3	1	5	7	4	5	5	7	6	5	7	5	6	5	4	4	5	4	6	6	4	1	1	2	1	1	6	5	5	5	6	7	4	5	5
1	2	1	3	8	2	2	1	1	6	4	4	5	5	6	6	4	7	5	7	7	5	7	5	6	7	7	5	2	7	7	7	6	2	3	1	2	6	6	7	7	5
1	4	2	1	2	2	2	1	1	5	5	6	7	4	7	6	5	5	6	3	1	1	2	6	5	4	5	6	2	7	7	7	7	5	6	4	4	6	7	6	7	5
1	2	1	5	2	2	3	2	1	4	7	4	7	7	5	4	5	6	6	6	5	6	6	3	2	1	1	2	2	6	4	7	5	7	5	7	5	5	4	6	5	5
1	3	1	3	3	2	2	4	1	7	4	7	6	6	5	5	6	4	4	7	7	7	7	7	7	7	5	6	2	6	7	5	5	1	1	3	3	7	6	5	5	5
2	2	1	2	4	4	3	1	1	1	2	1	3	2	7	7	6	7	5	5	5	6	7	5	5	6	5	5	2	4	6	5	4	4	7	7	4	5	7	4	5	5
2	5	2	2	8	5	2	1	1	7	5	6	4	4	7	6	6	5	5	5	7	7	6	7	6	5	6	7	2	6	7	7	4	2	1	1	3	7	6	5	5	5
1	3	1	2	7	5	5	2	1	1	2	3	2	4	6	5	6	6	5	7	4	4	5	4	6	5	5	6	2	5	7	6	6	2	4	2	2	6	7	6	7	5
2	3	1	3	1	3	2	1	1	3	3	4	4	3	4	4	2	2	2	4	6	7	6	5	7	6	7	7	2	7	5	7	6	7	7	6	6	5	7	7	4	5
1	4	2	3	8	5	6	3	1	7	6	6	5	4	6	5	7	7	4	6	5	5	6	1	1	2	2	4	2	4	5	6	7	7	4	5	5	7	7	6	4	5
2	4	2	3	4	4	5	2	1	7	6	6	7	7	5	5	4	7	6	1	2	2	3	7	6	7	7	7	2	6	7	5	5	4	7	6	7	7	5	6	7	5
1	5	2	4	2	1	3	3	1	4	7	7	5	7	7	5	7	6	4	2	2	1	3	6	7	6	4	7	2	6	6	5	5	7	7	4	5	7	7	7	6	5
1	4	2	1	6	2	6	2	1	7	7	5	4	6	5	5	4	5	7	6	6	6	7	6	5	5	6	4	2	7	4	7	4	1	1	3	2	7	7	6	7	5
1	4	2	1	3	4	5	2	1	4	4	7	7	6	7	6	6	4	6	1	3	1	2	7	5	5	4	7	2	7	5	4	6	7	6	5	5	7	4	6	7	5
2	3	1	3	2	2	3	4	1	6	7	7	4	5	7	4	7	5	5	7	7	6	6	6	7	7	6	5	2	3	2	2	1	6	7	7	4	4	7	7	7	5
2	5	2	4	3	2	5	1	1	6	6	7	5	4	5	5	5	7	6	3	1	1	1	6	6	6	6	5	1	4	3	3	4	5	6	4	5	6	7	7	6	5
2	4	2	3	2	4	5	4	1	5	7	6	6	7	5	7	6	7	7	7	6	7	5	3	2	2	1	2	2	6	7	4	6	4	5	6	7	6	5	7	6	5
1	5	2	3	3	2	6	2	1	7	6	5	5	6	4	5	5	7	4	7	6	6	7	6	6	6	5	6	2	5	7	6	5	1	1	1	2	7	5	5	7	5
1	5	2	3	6	4	4	4	1	5	6	6	6	6	7	6	6	5	4	1	1	2	1	7	5	5	6	7	2	5	6	5	7	7	6	6	5	7	6	7	6	5
2	2	1	1	2	2	5	1	1	2	3	3	3	1	5	6	7	5	6	6	6	6	7	4	2	4	2	1	2	5	4	4	6	6	6	6	7	4	6	5	7	5
1	3	1	2	6	2	6	2	1	7	6	7	6	4	5	5	4	6	7	5	6	7	4	1	2	2	2	2	2	7	7	5	7	5	7	7	6	6	5	5	5	5
2	2	1	2	2	4	3	2	1	7	7	7	5	6	6	6	5	6	6	5	7	6	7	4	4	3	4	2	2	6	5	5	6	3	3	4	2	1	4	1	2	3
2	3	1	3	1	3	1	2	1	4	4	4	4	7	3	1	2	2	1	4	7	6	4	7	5	6	5	7	2	7	7	6	6	6	5	7	4	4	7	5	6	5
2	5	2	3	7	2	4	1	1	7	6	7	6	6	7	4	4	5	6	7	7	4	5	6	7	6	6	7	2	7	6	4	4	4	5	5	7	1	1	2	2	2
2	2	1	3	1	5	6	2	1	4	7	5	6	5	6	6	5	7	4	5	6	5	6	6	5	4	6	4	2	3	2	2	1	6	7	7	5	4	1	2	1	2
2	3	1	3	4	3	1	2	2	5	7	7	6	5	2	3	3	1	1	6	7	7	7	6	7	4	6	5	2	7	4	7	6	7	6	4	5	7	5	6	7	1
2	4	2	2	3	3	2	4	2	5	4	7	7	7	1	1	1	3	2	5	6	7	6	7	5	7	6	7	2	4	6	6	5	5	5	5	5	5	7	6	5	1
1	3	1	3	2	2	5	4	1	5	5	7	4	6	4	6	4	7	7	7	5	7	7	7	5	6	4	6	2	3	1	1	1	7	6	5	6	6	7	7	5	5
2	4	2	3	1	3	2	2	2	6	4	5	5	4	1	1	2	1	3	6	5	5	7	5	7	6	6	7	2	4	6	5	6	7	6	6	6	6	7	7	7	1
2	3	1	3	3	3	2	2	1	7	7	6	6	4	1	2	1	2	3	7	6	6	5	4	6	6	6	5	2	7	7	6	7	7	5	6	4	6	7	7	6	5
2	3	1	3	1	3	2	3	2	6	4	6	7	5	1	1	1	3	3	4	7	6	4	7	7	7	6	6	2	6	5	6	6	6	7	7	6	7	6	6	6	1
2	3	1	2	5	2	6	2	1	1	3	2	2	1	7	7	7	6	6	4	4	6	6	5	5	5	7	6	2	6	7	7	7	7	6	4	6	4	4	7	5	5
1	4	2	5	6	1	5	2	1	6	6	4	4	7	5	6	6	5	7	6	5	5	6	1	1	1	2	4	2	7	4	7	7	5	6	4	7	7	6	6	7	5
2	4	2	3	3	4	2	1	1	7	6	6	6	7	4	5	4	4	5	6	7	6	6	5	7	7	6	7	2	5	6	7	6	1	1	2	1	4	6	6	7	5
1	2	1	5	6	2	3	2	1	7	6	5	4	6	5	7	6	6	6	6	6	4	7	4	2	3	1	2	2	5	5	6	5	3	1	2	2	7	7	5	6	5
1	3	1	3	4	4	4	2	1	4	1	3	1	2	6	7	7	4	6	7	6	5	5	6	5	7	7	6	2	4	6	5	5	4	7	5	4	2	1	3	4	2
1	3	1	3	6	2	3	1	1	1	2	4	3	2	5	6	7	4	5	5	4	6	6	4	6	5	6	6	2	1	3	3	2	2	2	1	3	7	6	5	7	5
2	3	1	4	2	3	1	2	1	6	7	6	7	5	1	1	4	1	2	4	6	5	7	7	7	6	6	6	2	7	6	6	7	7	5	4	6	4	5	7	6	5
1	5	2	3	2	4	2	4	1	6	7	7	7	4	4	6	7	6	7	6	5	7	7	4	7	7	7	6	2	4	6	5	6	7	4	7	6	1	4	1	1	2
2	3	1	3	5	5	2	4	1	3	1	4	1	2	7	6	5	5	5	3	3	4	1	6	7	7	6	5	2	6	6	7	5	5	5	6	7	7	7	6	6	5
2	3	1	3	1	3	1	2	2	6	5	6	5	6	2	3	1	1	4	6	5	5	6	1	1	1	2	2	1	2	2	1	2	5	5	5	5	5	5	5	5	1
1	2	1	3	7	2	4	4	1	5	6	5	7	5	7	7	4	6	5	6	6	6	5	7	7	7	7	7	2	7	7	7	6	5	6	6	6	1	2	1	1	2
2	3	1	2	6	3	2	1	2	5	4	7	6	5	3	2	4	3	2	6	6	6	7	6	5	5	4	6	2	7	6	7	5	2	2	1	1	7	6	7	5	1
1	2	1	3	5	2	4	3	1	7	6	4	4	4	5	7	5	5	7	6	6	5	6	5	6	5	6	5	1	2	2	1	2	6	5	5	5	1	1	1	4	2
1	2	1	4	7	4	2	3	1	5	6	7	6	7	5	7	7	5	6	5	5	7	5	1	2	1	1	3	2	6	7	5	7	4	4	6	7	5	6	7	7	5
1	3	1	2	2	5	4	1	1	1	2	4	2	1	6	7	4	4	7	4	5	5	6	7	5	5	4	6	2	4	4	4	2	7	4	7	4	1	2	3	1	2
1	2	1	3	2	2	6	2	1	5	7	6	7	4	7	5	5	7	4	3	2	2	2	5	7	5	5	4	2	4	6	7	5	3	3	1	1	7	7	5	7	5
2	3	1	3	1	3	1	3	2	5	6	7	7	7	2	3	3	2	4	7	4	4	5	1	3	4	2	3	2	7	6	7	6	7	7	6	5	3	2	3	3	1
2	3	1	1	8	3	2	3	2	7	6	7	6	6	3	2	3	2	2	7	6	7	5	6	6	6	7	6	1	3	2	3	1	5	6	5	4	7	5	7	5	1
2	3	1	2	8	5	5	2	1	5	7	5	6	7	7	6	6	7	5	1	1	1	1	5	6	5	7	4	2	7	7	6	6	7	4	5	5	7	7	5	6	5
2	3	1	3	2	3	1	3	2	4	6	7	4	7	3	1	1	1	4	2	4	2	1	1	1	3	2	4	2	1	3	1	1	1	3	2	1	6	5	5	6	1
1	4	2	1	6	2	3	2	1	4	1	1	2	1	7	5	7	5	6	7	5	6	7	4	6	5	6	7	2	5	7	6	7	7	7	7	7	6	5	7	7	5
2	3	1	1	6	5	5	3	1	1	2	4	4	3	6	5	4	7	7	1	2	2	3	6	6	6	5	5	2	1	3	3	4	6	6	4	6	7	6	7	7	5
1	2	1	3	3	5	3	3	1	7	6	6	4	7	7	5	5	5	6	6	5	6	6	1	2	2	1	1	2	7	4	5	7	4	7	5	7	7	6	7	4	5
1	2	1	3	2	2	3	2	1	3	1	2	3	1	7	5	6	6	5	7	7	6	5	3	3	4	3	2	2	4	7	6	6	5	7	7	7	5	7	7	6	5
2	3	1	1	7	3	1	3	1	7	7	6	4	6	3	1	2	1	1	4	6	5	4	7	7	6	5	7	2	6	6	5	7	7	7	6	5	7	7	7	5	5
2	4	2	2	1	3	2	2	2	7	7	6	4	7	2	4	2	4	1	6	5	5	4	2	4	3	1	3	2	2	2	3	1	1	1	2	3	6	6	5	6	1
1	2	1	3	4	2	6	1	1	2	3	3	1	2	5	6	7	5	6	2	1	3	4	5	6	5	5	5	2	5	6	7	6	4	7	7	5	1	1	3	2	2
2	4	2	3	8	2	5	2	1	6	7	5	5	7	7	7	7	7	6	7	5	7	7	7	5	4	7	7	2	4	7	4	5	2	1	1	2	7	7	7	7	5
1	5	2	2	5	5	6	2	1	2	1	2	1	1	6	5	6	6	6	5	6	6	7	4	6	7	4	7	2	7	6	6	7	7	5	7	4	7	6	7	6	5
2	3	1	2	7	3	1	2	1	1	1	1	3	1	3	3	1	2	3	4	2	4	3	5	7	4	6	5	2	7	6	6	6	2	4	2	2	7	6	6	4	5
2	4	2	2	2	1	6	1	1	6	5	4	5	6	6	5	4	7	7	4	5	6	6	6	6	6	7	5	1	1	2	4	1	6	6	7	6	1	4	1	2	2
2	3	1	4	7	4	2	3	1	7	6	5	5	7	4	6	7	5	5	3	2	2	2	5	4	6	5	7	2	5	4	5	7	5	7	6	5	1	1	1	1	2
2	2	1	3	5	5	2	1	1	7	4	6	5	5	5	7	6	5	7	6	5	6	4	2	1	1	2	2	2	6	6	6	6	2	1	3	3	4	6	7	7	5
2	3	1	2	8	3	1	1	2	4	2	1	3	2	4	1	1	1	3	5	7	5	6	6	5	4	6	7	2	5	5	6	7	7	7	4	4	7	5	6	6	1
1	4	2	3	7	5	5	3	1	5	6	4	5	7	6	5	7	6	6	1	2	4	1	6	6	7	6	6	2	6	7	6	7	1	3	1	3	5	7	4	4	5
2	3	1	3	3	3	1	1	2	4	6	6	6	5	3	3	4	2	1	7	5	7	7	3	2	4	1	2	2	7	7	7	7	7	7	6	5	6	6	6	4	1
2	3	1	4	3	3	1	1	1	7	5	6	4	6	3	2	3	2	2	3	1	4	1	5	7	6	7	6	2	5	7	7	7	6	6	7	6	7	4	7	6	5
1	2	1	3	6	2	6	1	1	6	7	5	7	5	6	5	5	7	4	1	1	1	1	7	5	5	5	4	2	6	7	7	7	7	6	5	7	4	3	3	3	2
2	3	1	4	1	1	3	2	1	7	6	6	5	6	6	5	4	7	7	5	5	6	6	1	3	1	4	2	2	5	4	4	6	1	1	2	1	2	3	2	4	3
2	5	2	2	3	2	3	2	1	5	7	6	7	6	5	5	7	7	6	5	7	5	6	2	2	3	1	3	1	2	2	3	1	5	7	5	6	5	6	4	7	5
1	3	1	2	3	4	4	3	1	4	6	7	5	4	6	6	4	5	7	6	4	5	4	7	6	7	7	7	2	3	2	1	1	7	7	7	5	4	3	2	1	2
2	4	2	3	8	2	4	4	1	7	7	4	5	6	7	4	7	5	6	1	1	1	1	7	6	7	6	6	2	7	4	4	4	5	7	6	7	5	6	7	7	5
1	2	1	1	4	5	4	2	1	6	6	5	7	5	6	6	7	7	6	3	1	1	2	7	7	7	7	7	1	5	6	6	5	6	7	6	6	1	4	4	3	2
2	4	2	3	8	4	5	4	1	7	7	5	5	6	7	7	5	6	7	3	4	1	1	5	4	7	4	6	2	7	6	7	7	4	5	6	7	2	1	2	4	3
2	2	1	1	5	5	5	1	1	6	6	6	5	7	7	6	6	5	5	3	4	1	1	4	2	1	4	2	1	4	3	2	1	4	4	7	7	5	6	7	5	5
2	3	1	2	2	3	1	4	2	7	5	5	7	6	2	1	2	1	2	5	7	4	6	5	6	4	4	6	2	2	4	2	2	6	7	7	5	1	3	3	2	1
2	4	2	5	2	3	1	3	1	6	7	7	6	7	2	1	2	3	1	6	6	4	7	5	6	7	7	4	2	7	6	5	7	1	4	4	3	5	6	7	6	5
2	5	2	3	3	5	2	4	1	1	3	4	3	2	6	6	7	7	5	5	6	7	5	5	7	7	6	6	2	3	3	3	2	6	4	7	5	1	2	1	2	2
2	3	1	4	3	3	1	2	2	4	4	4	7	7	4	1	4	4	1	6	7	5	5	2	1	3	4	3	2	7	6	6	5	7	6	6	5	1	2	2	1	1
2	4	2	3	2	3	1	3	2	7	6	7	7	7	2	4	3	4	3	7	5	7	7	7	6	7	4	5	2	7	5	6	5	6	7	7	6	2	1	2	1	1
1	4	2	4	7	2	2	2	1	6	7	6	7	6	4	7	7	7	6	4	3	1	1	7	7	4	5	7	2	2	2	2	3	5	5	7	5	7	7	6	7	5
1	4	2	2	4	2	6	2	1	2	2	2	3	1	6	5	4	7	7	2	2	1	2	6	5	7	6	5	2	5	6	7	4	1	1	2	3	4	6	5	5	5
1	3	1	1	2	2	3	3	1	1	1	2	2	1	5	7	5	7	7	7	6	5	6	7	6	4	6	6	2	7	4	4	6	6	7	7	7	7	6	7	7	4
1	3	1	3	1	1	2	3	1	4	2	4	1	2	4	6	7	4	7	1	2	1	2	7	7	4	4	4	2	7	6	4	7	4	7	6	7	4	5	6	6	4
1	5	2	2	2	2	5	1	1	7	7	5	7	4	4	6	7	7	5	4	5	7	5	7	6	5	6	6	1	1	1	3	1	5	4	6	6	2	1	3	3	2
2	4	2	3	6	3	2	2	1	7	7	7	6	6	1	3	1	1	2	6	7	5	7	4	7	6	7	7	2	6	4	6	6	4	4	7	4	3	4	2	3	2
2	3	1	1	8	3	2	2	2	2	3	1	1	2	4	3	2	1	4	6	5	4	7	7	6	7	7	6	2	7	7	6	5	7	5	5	5	5	7	6	7	1
2	3	1	3	2	3	1	1	2	7	7	7	5	7	2	3	1	3	4	5	7	7	7	2	4	1	3	1	2	5	7	5	7	7	6	4	4	5	4	5	7	1
2	2	1	2	6	4	5	3	1	7	5	6	5	6	5	5	5	7	6	7	6	6	6	7	7	7	5	5	2	3	3	1	2	1	1	3	1	5	7	7	7	5
1	3	1	3	2	4	3	3	1	6	7	4	7	7	4	7	7	5	5	6	6	7	6	1	1	1	4	2	2	6	7	7	6	5	4	4	7	3	3	1	4	5
1	3	1	3	4	5	4	1	1	6	7	6	7	7	5	7	6	5	6	7	6	6	5	5	5	7	4	5	1	1	2	4	2	2	1	2	2	5	7	7	7	5
2	4	2	3	1	2	5	2	1	6	7	5	7	6	7	6	5	5	6	4	7	7	7	6	7	6	7	6	2	6	5	4	7	1	3	1	3	1	2	1	4	2
2	2	1	3	3	2	3	2	1	7	6	7	7	5	7	4	7	6	5	3	2	1	4	6	7	5	7	5	2	6	7	6	6	1	4	2	1	1	3	4	4	2
1	3	1	1	5	2	5	1	1	6	7	4	6	5	5	7	6	6	6	7	6	6	5	1	2	1	1	1	2	2	2	3	3	6	7	7	5	5	6	5	7	5
1	2	1	4	6	5	4	4	1	1	3	1	2	4	6	6	6	6	6	1	1	4	2	6	6	7	6	6	1	6	6	6	6	6	7	6	6	6	6	7	7	5
2	2	1	3	2	5	6	4	1	5	6	5	5	7	5	6	7	7	7	6	6	5	6	4	7	5	7	6	1	1	4	1	2	2	3	1	1	6	6	7	5	5
2	3	1	3	2	3	2	1	1	5	5	5	7	7	4	1	2	2	3	7	5	4	5	7	6	5	4	5	1	3	3	1	1	7	7	4	6	3	1	2	1	2
2	4	2	3	6	3	2	2	2	7	7	7	7	6	1	2	2	3	1	5	7	7	5	7	7	5	7	5	2	6	5	4	5	2	2	3	3	7	7	7	5	1
2	4	2	3	6	3	1	1	2	7	6	6	5	5	2	3	1	1	4	7	6	5	6	5	6	6	7	4	2	4	7	7	7	5	4	6	7	1	1	3	1	1
1	4	2	3	1	4	2	1	1	7	5	7	5	6	7	7	5	5	6	2	1	3	4	7	6	7	7	5	2	7	5	7	5	1	3	4	3	4	2	1	1	2
1	2	1	3	1	2	2	1	1	3	2	1	1	4	7	4	7	5	5	6	7	6	4	6	6	6	4	6	2	7	5	7	6	1	1	1	2	6	7	5	4	5
1	4	2	3	4	4	6	2	1	3	3	1	3	2	5	7	7	5	4	6	6	7	6	3	3	2	2	2	2	7	7	5	7	4	5	7	7	1	3	3	1	5
2	4	2	2	4	2	5	2	1	5	4	5	6	7	6	4	6	7	6	1	1	1	1	5	6	6	6	7	2	7	5	7	7	7	5	7	6	1	3	3	3	2
2	3	1	2	2	3	2	2	1	6	7	6	7	7	3	2	2	4	1	3	3	1	2	3	4	2	3	1	2	7	6	7	6	5	7	6	5	7	7	4	5	5
2	4	2	2	3	3	1	1	2	4	4	7	7	5	3	1	2	2	1	7	7	4	5	1	1	1	2	2	2	4	4	2	2	5	5	6	7	5	5	6	7	1
2	3	1	1	6	4	5	1	1	3	2	3	1	2	4	5	5	5	5	6	5	7	7	7	7	6	4	6	2	7	6	4	7	1	1	2	1	6	7	4	7	5
1	2	1	5	1	4	2	3	1	6	7	5	5	5	7	4	7	6	5	2	2	4	4	3	2	2	1	1	2	1	4	1	2	7	7	7	4	7	5	6	6	5
2	2	1	2	7	5	4	1	1	6	4	7	4	6	6	7	5	6	6	7	6	4	4	1	1	3	1	1	2	1	3	3	2	7	5	6	5	1	1	3	3	2
1	2	1	2	1	2	5	1	1	6	7	4	7	7	6	5	5	6	5	7	7	6	4	1	3	3	3	1	1	1	4	3	1	1	1	2	4	5	7	4	5	3
2	2	1	3	1	4	5	3	1	1	3	2	1	1	6	6	5	6	6	6	4	5	6	3	2	4	1	2	2	5	7	6	7	3	1	1	1	5	7	5	6	5
2	5	2	3	4	4	3	2	1	6	5	6	5	6	5	7	5	6	5	1	4	1	2	1	3	2	1	2	2	7	5	6	6	5	6	7	7	3	1	2	1	2
2	3	1	2	7	3	1	1	1	1	1	3	1	2	3	4	1	4	4	4	7	6	5	6	6	7	7	6	2	6	6	5	7	1	2	1	2	7	4	4	6	5
2	3	1	3	2	3	2	4	2	1	1	4	1	2	3	1	3	4	1	7	7	5	7	6	5	6	6	5	2	7	7	6	7	6	5	7	7	7	5	5	4	1
1	2	1	3	1	2	3	3	1	1	2	1	1	1	4	6	6	7	4	7	7	6	7	7	7	7	7	4	2	4	5	7	6	5	5	5	5	2	4	2	2	2
2	3	1	2	2	3	2	3	2	5	5	6	7	7	3	4	2	4	1	5	7	7	6	7	5	5	6	7	2	2	2	4	1	1	1	2	1	6	4	5	7	1
2	3	1	1	5	4	2	4	1	3	3	1	2	3	7	5	6	4	7	5	7	5	6	7	7	4	6	7	2	4	6	5	6	3	1	1	1	1	1	3	2	2
2	3	1	3	2	4	3	1	1	7	6	7	6	7	6	6	5	7	5	6	7	7	7	2	1	1	1	2	2	6	7	7	6	5	5	4	7	2	4	1	4	2
1	3	1	3	1	5	3	2	1	7	5	4	6	6	7	4	7	4	5	5	6	5	7	2	1	2	4	1	1	2	3	1	1	7	7	7	6	7	5	7	5	3
1	5	2	3	5	5	6	2	1	2	1	2	1	2	4	5	6	7	5	2	2	1	2	7	7	7	7	7	2	5	5	7	7	4	6	6	5	4	7	6	6	5
2	4	2	3	4	3	1	1	2	7	7	7	7	7	2	1	1	3	3	4	5	7	5	1	1	2	1	2	2	6	5	5	7	5	6	4	6	6	5	6	6	1
2	4	2	3	8	2	4	2	1	4	1	2	1	3	7	5	7	6	7	7	5	6	6	6	4	6	7	7	2	7	5	4	6	1	3	1	3	1	2	2	4	2
2	3	1	4	6	3	1	3	1	6	4	6	7	5	1	4	1	2	2	7	5	7	7	5	7	6	7	4	1	4	1	1	1	5	6	7	7	6	5	6	4	5
2	4	2	3	4	3	2	3	1	6	5	7	7	5	2	1	2	2	2	4	5	6	4	2	1	1	3	1	2	7	6	6	5	3	1	1	2	7	6	4	7	5
2	5	2	3	4	4	2	2	1	4	6	4	5	4	7	7	7	7	7	1	1	1	1	7	6	6	6	5	2	6	5	6	7	4	7	6	5	2	2	1	2	2
2	5	2	2	5	2	6	1	1	5	7	7	7	6	6	6	5	7	7	3	2	4	2	7	6	6	6	7	2	3	1	1	4	5	6	7	6	1	1	2	2	2
1	2	1	3	3	4	2	2	1	4	2	1	2	3	6	5	5	7	4	7	6	4	6	1	3	2	1	1	2	7	5	7	6	7	7	7	7	3	1	3	4	3
2	3	1	3	2	2	2	2	1	7	5	7	7	7	7	6	5	6	7	3	1	1	3	6	6	4	6	5	1	2	2	1	1	6	7	6	7	7	7	4	6	5
1	4	2	3	2	4	2	2	1	7	5	7	5	5	4	7	5	7	7	1	2	2	3	4	7	4	4	6	2	1	1	1	2	7	7	7	5	7	7	7	6	5
2	3	1	3	6	2	3	2	1	2	2	2	4	1	6	5	7	7	5	7	6	6	5	2	1	2	1	3	2	6	7	4	7	7	7	7	5	1	3	4	2	2
1	2	1	1	3	5	2	1	1	5	6	6	7	6	7	6	5	7	6	1	1	3	1	6	7	7	4	4	2	3	1	1	1	5	6	7	5	7	5	7	7	5
1	2	1	3	1	5	6	3	1	1	4	2	1	1	6	6	7	6	6	1	3	4	3	1	2	4	1	3	2	4	5	6	7	5	7	7	7	5	6	7	7	5
2	4	2	3	2	3	1	1	2	6	7	6	5	5	3	1	3	1	1	3	1	3	1	6	5	7	7	7	2	7	7	7	7	7	6	7	7	6	4	7	5	1
1	3	1	3	1	4	2	2	1	7	7	5	6	7	6	5	6	5	6	2	4	1	2	7	7	5	7	7	2	4	4	4	6	2	1	4	1	1	1	1	2	2
2	4	2	2	4	3	1	2	2	2	1	3	1	3	4	1	1	3	4	7	7	5	6	7	6	7	5	5	1	1	1	2	1	5	4	7	7	1	2	3	3	1
2	2	1	3	2	4	4	1	1	3	2	2	2	2	7	7	7	4	6	1	4	1	2	7	5	7	7	4	2	6	5	6	7	1	4	4	1	7	7	5	7	5
2	4	2	2	2	3	1	3	1	1	1	1	2	2	1	1	2	2	2	5	4	6	5	2	1	1	2	2	1	6	6	6	6	2	1	2	1	7	7	7	6	5
2	4	2	2	2	3	1	3	2	6	6	7	7	5	2	1	4	1	2	6	6	4	6	2	1	1	2	2	2	6	7	6	6	4	3	2	1	7	7	6	7	1
2	4	2	2	6	3	2	2	1	4	1	2	1	4	1	3	1	1	1	1	1	3	2	5	7	4	7	7	2	6	7	6	7	2	3	1	1	5	4	7	4	2
2	4	2	3	3	3	1	4	1	2	2	1	3	2	1	1	2	2	2	2	2	1	4	5	7	6	6	7	2	5	7	6	7	7	5	7	4	6	5	7	7	5
2	4	2	3	6	3	1	3	1	7	7	7	6	7	1	4	3	3	2	7	6	6	6	2	2	4	2	2	2	1	1	1	2	6	5	5	7	6	7	7	7	5
2	2	1	3	6	4	6	2	1	2	3	1	3	2	7	6	4	7	4	7	7	5	6	1	3	3	2	2	1	1	1	2	1	4	6	5	7	7	7	7	7	5
2	3	1	3	3	3	1	3	2	5	6	7	6	6	1	1	4	1	1	1	1	1	1	3	3	1	1	1	2	1	1	2	1	5	7	5	5	7	7	7	6	1
2	4	2	4	7	3	1	1	2	6	7	7	7	7	1	3	3	1	2	2	1	2	1	5	6	6	7	7	1	2	1	1	1	5	6	6	7	6	5	7	6	1
